# Supplementary material for: Expressions of Olfactory Proteins in Locust Olfactory Organs and a Palp Odorant Receptor Involved in Plant Aldehydes Detection
Source: Front Physiol. 2018 Jun 4;9:663. doi: 10.3389/fphys.2018.00663 (PMC5994405; doi:10.3389/fphys.2018.00663)
Supplement: TABLE S4 — The OBP and OR genes result of qPCR. [file Table_4.XLSX]

## Sheet: q-PCR-of OBP
The OBP genes result of qPCR
Sample	lmig-OBP1C origin data of Ct	lmig-OBP2 origin data of Ct	lmig-OBP3 origin data of Ct	lmig-OBP4 origin data of Ct	lmig-OBP5 origin data of Ct	lmig-OBP6 origin data of Ct	lmig-OBP9 origin data of Ct	lmig-OBP10 origin data of Ct	lmig-OBP15 origin data of Ct	lmig-OBP16 origin data of lmig-β-actin origin data of Ct	lmig-β-actin origin data of Ct		Sample	lmig-OBP7 origin data of Ct	lmig-β-actin origin data of Ct	lmig-OBP11 origin data of Ct	lmig-β-actin origin data of Ct	lmig-OBP12 origin data of Ct	lmig-β-actin origin data of Ct	lmig-OBP13 origin data of Ct	lmig-β-actin origin data of Ct	lmig-OBP14 origin data of Ct
6A♂	26.1634	25.5322	30.9112	27.8935	25.1394	30.261	25.815	28.2625	31.9219	29.6533	26.4645		6A♀	24.47	13.16	23.36	13.16	28.1	13.16	11.68	13.16	13.25
6A♂	26.1067	25.5109	30.7547	27.8259	25.1384	29.9039	25.6962	28.2376	31.8836	29.6802	26.4346		6A♀	24.39	13.02	23.66	13.02	28.24	13.02	11.33	13.02	13.09
6A♂	26.1562	25.556	30.9155	27.8117	25.1118	30.0429	25.7105	28.2031	31.6929	29.6781	26.5131		6A♀	24.15	13.21	23.42	13.21			11.82	13.21	13.25
											26.4707
6A♀	21.5178	21.6579	29.3209	25.0457	20.6691	30.6746	21.3326	25.4624	29.3836	27.8385	25.5687		6A♂	22.2	13.5	23.7	13.5	29.54	13.5	12.84	13.5	12.88
6A♀	21.548	21.6624	29.1969	25.0644	20.6205	30.2898	21.2949	25.4286	29.2027	27.765	25.568		6A♂	22.91	13.6	23.8	13.6	29.71	13.6	12.32	13.6	12.98
6A♀	21.4855	21.6508	29.3666	25.0547	20.7003	30.6862	21.2965	25.4101	29.3801	27.9165	25.545		6A♂	22.31	13.92	23.61	13.92			12.31	13.92	12.96
											25.5605
6P♂	26.8138	21.0906	24.9455	34.9129	26.6903	28.7505	26.1145	37.0141	28.7996	35.52	26.0049		6P♀	29.53	13.22	28.69	13.22	35.08	13.22	18.99	13.22	33.44
6P♂	26.8544	21.1305	25.0267	35.5635	26.6442	28.9046	26.0491	37.2562	28.7489	36.6554	26.0001		6P♀	29.59	13.48	28.26	13.48	33.71	13.48	18.96	13.48	33.13
6P♂	26.8638	21.1024	25.125	37.5319	26.7817	28.7664	26.0362	36.9935	28.8437	35.9859	25.9163		6P♀	28.54	13.22	28.58	13.22			18.55	13.22
											25.9737
6P♀	22.8342	18.1809	20.9734	35.2537	23.6611	26.876	23.4089	38.3945	25.6781	31.3371	22.7134		6P♂	27.85	13.29	27.76	13.29	34.89	13.29	18.48	13.29	28.22
6P♀	22.8205	18.1393	20.9935	34.7796	23.7126	26.9478	23.3522	37.5322	25.6393	31.2461	22.7939		6P♂	27.71	13.6	27.59	13.6	33.92	13.6	18.26	13.6	28.49
6P♀	22.8744	18.182	20.9432	35.2661	23.6833	26.9128	23.404	37.416	25.6805	31.1452	22.6871		6P♂	27.4	13.46					18.28	13.46	28.19
											22.7315
Sample	lmig-OBP1C mean data of Ct	lmig-OBP2 mean data of Ct	lmig-OBP3 mean data of Ct	lmig-OBP4 mean data of Ct	lmig-OBP5 mean data of Ct	lmig-OBP6 mean data of Ct	lmig-OBP9 mean data of Ct	lmig-OBP10 mean data of Ct	lmig-OBP15 mean data of Ct	lmig-OBP16 mean data of lmig-β-actin origin data of Ct	lmig-β-actin mean data of Ct		Sample	lmig-OBP7 mean data of Ct	lmig-β-actin mean data of Ct					lmig-OBP13 mean data of Ct	lmig-β-actin mean data of Ct	lmig-OBP14 mean data of Ct
6A♂	26.1634	25.5322	30.9112	27.8935	25.1394	30.261	25.815	28.2625	31.9219	29.6533	26.4707		6A♀	24.47	13.1289	23.36	13.16	28.1	13.16	11.68	13.1289	13.25
6A♂	26.1067	25.5109	30.7547	27.8259	25.1384	29.9039	25.6962	28.2376	31.8836	29.6802	26.4707		6A♀	24.39	13.1289	23.66	13.02	28.24	13.02	11.33	13.1289	13.09
6A♂	26.1562	25.556	30.9155	27.8117	25.1118	30.0429	25.7105	28.2031	31.6929	29.6781	26.4707		6A♀	24.15	13.1289	23.42	13.21			11.82	13.1289	13.25
6A♀	21.5178	21.6579	29.3209	25.0457	20.6691	30.6746	21.3326	25.4624	29.3836	27.8385	25.5605		6A♂	22.2	13.6744	23.7	13.5	29.54	13.5	12.84	13.6744	12.88
6A♀	21.548	21.6624	29.1969	25.0644	20.6205	30.2898	21.2949	25.4286	29.2027	27.765	25.5605		6A♂	22.91	13.6744	23.8	13.6	29.71	13.6	12.32	13.6744	12.98
6A♀	21.4855	21.6508	29.3666	25.0547	20.7003	30.6862	21.2965	25.4101	29.3801	27.9165	25.5605		6A♂	22.31	13.6744	23.61	13.92			12.31	13.6744	12.96
6P♂	26.8138	21.0906	24.9455	34.9129	26.6903	28.7505	26.1145	37.0141	28.7996	35.52	25.9737		6P♀	29.53	13.3075	28.69	13.22	35.08	13.22	18.99	13.3075	33.44
6P♂	26.8544	21.1305	25.0267	35.5635	26.6442	28.9046	26.0491	37.2562	28.7489	36.6554	25.9737		6P♀	29.59	13.3075	28.26	13.48	33.71	13.48	18.96	13.3075	33.13
6P♂	26.8638	21.1024	25.125	37.5319	26.7817	28.7664	26.0362	36.9935	28.8437	35.9859	25.9737		6P♀	28.54	13.3075	28.58	13.22			18.55	13.3075
6P♀	22.8342	18.1809	20.9734	35.2537	23.6611	26.876	23.4089	38.3945	25.6781	31.3371	22.7315		6P♂	27.85	13.4502	27.76	13.29	34.89	13.29	18.48	13.4502	28.22
6P♀	22.8205	18.1393	20.9935	34.7796	23.7126	26.9478	23.3522	37.5322	25.6393	31.2461	22.7315		6P♂	27.71	13.4502	27.59	13.6	33.92	13.6	18.26	13.4502	28.49
6P♀	22.8744	18.182	20.9432	35.2661	23.6833	26.9128	23.404	37.416	25.6805	31.1452	22.7315		6P♂	27.4	13.4502					18.28	13.4502	28.19
Sample	lmi-OBP1cΔCt	lmi-OBP2ΔCt	lmi-OBP3bΔCt	lmi-OBP4ΔCt	lmi-OBP5ΔCt	lmi-OBP6ΔCt	lmi-OBP9ΔCt	lmi-OBP10ΔCt	lmi-OBP15ΔCt	lmi-OBP16ΔCt			Sample	lmi-OBP7ΔCt		lmi-OBP11ΔCt		lmi-OBP12ΔCt		lmi-OBP13ΔCt		lmi-OBP14ΔCt
6A♂	-0.307327	-0.938517	4.44046	1.42275	-1.33131	3.79024	-0.655657	1.79174	5.45118	3.18258			6A♀	11.3411		10.2		14.94		-1.44885		13.25
6A♂	-0.364007	-0.959847	4.28394	1.35519	-1.33233	3.43323	-0.774497	1.76691	5.41293	3.2095			6A♀	11.2611		10.64		15.22		-1.79885		13.09
6A♂	-0.314547	-0.914737	4.44479	1.34094	-1.35895	3.57217	-0.760177	1.73235	5.22219	3.20736			6A♀	11.0211		10.21				-1.30885		13.25
	-0.328627	-0.9377	4.38973	1.37296	-1.34086	3.59855	-0.73011	1.76367	5.3621	3.19982				11.2078		10.35		15.08		-1.51885		13.1967
6A♀	-4.0427	-3.90266	3.76033	-0.514803	-4.89142	5.11404	-4.22798	-0.0981633	3.82303	2.27799			6A♂	8.52556		10.2		16.04		-0.834444		12.88
6A♀	-4.01253	-3.89814	3.63632	-0.496143	-4.94009	4.72928	-4.26568	-0.131903	3.6422	2.20442			6A♂	9.23556		10.2		16.11		-1.35444		12.98
6A♀	-4.07501	-3.90978	3.80606	-0.505833	-4.86028	5.1257	-4.26406	-0.150483	3.81955	2.35596			6A♂	8.63556		9.69				-1.36444		12.96
	-4.04342	-3.90353	3.73423	-0.505593	-4.89727	4.98967	-4.25258	-0.12685	3.76159	2.27945
6P♂	0.84011	-4.88314	-1.02824	8.93915	0.71657	2.77676	0.14076	11.0404	2.82589	9.54622			6P♀	16.2225		15.47		21.86		5.68254		33.44
6P♂	0.88067	-4.84327	-0.94702	9.58973	0.67044	2.93084	0.07536	11.2824	2.7752	10.6817			6P♀	16.2825		14.78		20.23		5.65254		33.13
6P♂	0.89006	-4.87132	-0.84878	11.5582	0.80795	2.79265	0.06249	11.0197	2.86996	10.0121			6P♀	15.2325		15.36				5.24254
	0.87028	-4.86591	-0.941347	10.029	0.731653	2.83342	0.09287	11.1142	2.82368	10.08
6P♀	0.10267	-4.55058	-1.75805	12.5222	0.9296	4.14452	0.67737	15.663	2.94662	8.60561			6P♂	14.3998		14.47		21.6		5.02982		28.22
6P♀	0.08905	-4.59217	-1.73801	12.0482	0.98114	4.21637	0.6207	14.8007	2.90784	8.51463			6P♂	14.2598		13.99		20.32		4.80982		28.49
6P♀	0.1429	-4.54947	-1.78829	12.5346	0.95185	4.18131	0.67251	14.6845	2.94899	8.41372			6P♂	13.9498						4.82982		28.19
	0.11154	-4.56407	-1.76145	12.3683	0.954197	4.18073	0.65686	15.0494	2.93448	8.51132
													Sample	lmi-OBP7ΔΔCt						lmi-OBP13ΔΔCt		lmi-OBP14ΔΔCt
													6A♀	0.133333		-0.15		-0.14		0.07		0.0533333
Sample	lmi-OBP1cΔΔCt	lmi-OBP2ΔΔCt	lmi-OBP3bΔΔCt	lmi-OBP4ΔΔCt	lmi-OBP5ΔΔCt	lmi-OBP6ΔΔCt	lmi-OBP9ΔΔCt	lmi-OBP10ΔΔCt	lmi-OBP15ΔΔCt	lmi-OBP16ΔΔCt			6A♀	0.0533333		0.29		0.14		-0.28		-0.106667
6A♂	0.0213	-0.000816667	0.05073	0.04979	0.00955333	0.191693	0.0744533	0.0280733	0.08908	-0.0172333			6A♀	-0.186667		-0.14				0.21		0.0533333
6A♂	-0.03538	-0.0221467	-0.10579	-0.01777	0.00853333	-0.165317	-0.0443867	0.00324333	0.05083	0.00968667
6A♂	0.01408	0.0229633	0.05506	-0.03202	-0.0180867	-0.0263767	-0.0300667	-0.0313167	-0.13991	0.00754667			6A♂	-2.68226		-0.15		0.96		0.684406		-0.316667
													6A♂	-1.97226		-0.15		1.03		0.164406		-0.216667
6A♀	-3.71408	-2.96496	-0.629407	-1.88777	-3.55056	1.51549	-3.49787	-1.86183	-1.53908	-0.92183			6A♂	-2.57226		-0.66				0.154406		-0.236667
6A♀	-3.68391	-2.96044	-0.753417	-1.86911	-3.59923	1.13073	-3.53557	-1.89557	-1.71991	-0.9954
6A♀	-3.74639	-2.97208	-0.583677	-1.8788	-3.51942	1.52715	-3.53395	-1.91415	-1.54256	-0.84386			6P♀	5.01472		5.12		6.78		7.20139		20.2433
													6P♀	5.07472		4.43		5.15		7.17139		19.9333
6P♂	1.16874	-3.94544	-5.41797	7.56619	2.05743	-0.82179	0.87087	9.27669	-2.53621	6.3464			6P♀	4.02472		5.01				6.76139
6P♂	1.2093	-3.90557	-5.33675	8.21677	2.0113	-0.66771	0.80547	9.51876	-2.5869	7.48187
6P♂	1.21869	-3.93362	-5.23851	10.1852	2.14881	-0.8059	0.7926	9.25608	-2.49214	6.8123			6P♂	3.192		4.12		6.52		6.54867		15.0233
													6P♂	3.052		3.64		5.24		6.32867		15.2933
6P♀	0.431297	-3.61288	-6.14778	11.1493	2.27046	0.54597	1.40748	13.8993	-2.41548	5.40579			6P♂	2.742						6.34867		14.9933
6P♀	0.417677	-3.65447	-6.12774	10.6752	2.322	0.61782	1.35081	13.0371	-2.45426	5.31481
6P♀	0.471527	-3.61177	-6.17802	11.1616	2.29271	0.58276	1.40262	12.9209	-2.41311	5.2139			Sample	lmi-OBP7（2^-ΔΔCt)		lmi-OBP11（2^-ΔΔCt)		lmi-OBP12（2^-ΔΔCt)		lmi-OBP13（2^-ΔΔCt)		lmi-OBP14（2^-ΔΔCt)
													6A♀	0.911722		1.10957		1.10191		0.952638		0.963707
													6A♀	0.963707		0.817902		0.907519		1.21419		1.07674
Sample	lmi-OBP1c（2^-ΔΔCt)	lmi-OBP2（2^-ΔΔCt)	lmi-OBP3b（2^-ΔΔCt)	lmi-OBP4（2^-ΔΔCt)	lmi-OBP5（2^-ΔΔCt)	lmi-OBP6（2^-ΔΔCt)	lmi-OBP9（2^-ΔΔCt)	lmi-OBP10（2^-ΔΔCt)	lmi-OBP15（2^-ΔΔCt)	lmi-OBP16（2^-ΔΔCt)			6A♀	1.13813		1.10191				0.864537		0.963707
6A♂	0.985344	1.00057	0.965448	0.966077	0.9934	0.875577	0.949702	0.980729	0.940122	1.01202
6A♂	1.02483	1.01547	1.07608	1.01239	0.994103	1.12141	1.03124	0.997754	0.965381	0.993308			6A♂	6.41861		1.10957		0.514057		0.622262		1.24545
6A♂	0.990288	0.984209	0.962554	1.02244	1.01262	1.01845	1.02106	1.02194	1.10184	0.994783			6A♂	3.92382		1.10957		0.48971		0.892296		1.16205
													6A♂	5.94741		1.58008				0.898502		1.17827
6A♀	13.1235	7.80806	1.54693	3.70062	11.7173	0.349778	11.297	3.63469	2.90608	1.89452
6A♀	12.8519	7.78363	1.68578	3.65306	12.1193	0.456686	11.5961	3.7207	3.29415	1.99363			6P♀	0.0309327		0.0287559		0.00909948		0.00679463		8.05656e-07
6A♀	13.4207	7.84669	1.49866	3.67768	11.4671	0.346963	11.5831	3.76893	2.9131	1.79485			6P♀	0.0296727		0.0463914		0.0281641		0.0069374		9.98778e-07
													6P♀	0.0614381		0.0310341				0.00921763
6P♂	0.444811	15.4062	42.7536	0.00527656	0.240244	1.7676	0.546817	0.00161227	5.80065	0.0122897
6P♂	0.432479	14.9863	40.4132	0.0033613	0.24805	1.58855	0.572176	0.00136323	6.00808	0.00559412			6P♂	0.109424		0.0575117		0.0108964		0.010682		3.0028e-05
6P♂	0.429674	15.2805	37.7528	0.000858891	0.225499	1.74824	0.577303	0.00163547	5.62613	0.008898			6P♂	0.120574		0.0802141		0.0264608		0.0124417		2.49028e-05
													6P♂	0.149477						0.0122704		3.06589e-05
6P♀	0.741595	12.2345	70.9034	0.000440287	0.207264	0.684931	0.37697	6.54467e-05	5.33498	0.0235882
6P♀	0.748629	12.5923	69.9253	0.000611569	0.19999	0.651655	0.392072	0.000118974	5.48033	0.0251236
6P♀	0.721201	12.2251	72.4053	0.000436528	0.204092	0.667685	0.378242	0.000128955	5.32622	0.0269438
Sample	lmi-OBP1cΔΔCt	lmi-OBP2ΔΔCt	lmi-OBP3bΔΔCt	lmi-OBP4ΔΔCt	lmi-OBP5ΔΔCt	lmi-OBP6ΔΔCt	lmi-OBP9ΔΔCt	lmi-OBP10ΔΔCt	lmi-OBP15ΔΔCt	lmi-OBP16ΔΔCt
6A♂	3.73609	2.96501	0.70623	1.92835	3.56596	-1.19943	3.59692	1.91859	1.68959	0.90313
6A♂	3.67941	2.94368	0.54971	1.86079	3.56494	-1.55644	3.47808	1.89376	1.65134	0.93005
6A♂	3.72887	2.98879	0.71056	1.84654	3.53832	-1.4175	3.4924	1.8592	1.4606	0.92791
6A♀	0.000713333	0.000866667	0.0260933	-0.00921	0.00584333	0.124367	0.0245933	0.0286867	0.0614367	-0.00146667
6A♀	0.0308833	0.00538667	-0.0979167	0.00945	-0.0428267	-0.260393	-0.0131067	-0.00505333	-0.119393	-0.0750367
6A♀	-0.0315967	-0.00625333	0.0718233	-0.00024	0.0369833	0.136027	-0.0114867	-0.0236333	0.0579567	0.0765033
6P♂	4.88353	-0.97961	-4.76247	9.44474	5.61384	-2.21291	4.39334	11.1672	-0.9357	7.26677
6P♂	4.92409	-0.93974	-4.68125	10.0953	5.56771	-2.05883	4.32794	11.4093	-0.98639	8.40224
6P♂	4.93348	-0.96779	-4.58301	12.0638	5.70522	-2.19702	4.31507	11.1466	-0.89163	7.73267
6P♀	4.14609	-0.64705	-5.49228	13.0278	5.82687	-0.84515	4.92995	15.7898	-0.81497	6.32616
6P♀	4.13247	-0.68864	-5.47224	12.5538	5.87841	-0.7733	4.87328	14.9276	-0.85375	6.23518
6P♀	4.18632	-0.64594	-5.52252	13.0402	5.84912	-0.80836	4.92509	14.8114	-0.8126	6.13427
Sample	lmi-OBP1c（2^-ΔΔCt)	lmi-OBP2（2^-ΔΔCt)	lmi-OBP3b（2^-ΔΔCt)	lmi-OBP4（2^-ΔΔCt)	lmi-OBP5（2^-ΔΔCt)	lmi-OBP6（2^-ΔΔCt)	lmi-OBP9（2^-ΔΔCt)	lmi-OBP10（2^-ΔΔCt)	lmi-OBP15（2^-ΔΔCt)	lmi-OBP16（2^-ΔΔCt)
6A♂	0.0750455	0.128068	0.61292	0.26273	0.0844382	2.29648	0.0826455	0.264512	0.310014	0.534725
6A♂	0.0780526	0.129976	0.683157	0.275326	0.0844979	2.94126	0.0897416	0.269104	0.318344	0.52484
6A♂	0.075422	0.125975	0.611083	0.278059	0.0860715	2.67122	0.0888552	0.275628	0.363341	0.525619
6A♀	0.999506	0.999399	0.982076	1.0064	0.995958	0.917407	0.983098	0.980312	0.958309	1.00102
6A♀	0.978821	0.996273	1.07023	0.993471	1.03013	1.19781	1.00913	1.00351	1.08628	1.05339
6A♀	1.02214	1.00434	0.951435	1.00017	0.974691	0.910022	1.00799	1.01652	0.960624	0.948353
6P♂	0.0338775	1.97193	27.1423	0.00143499	0.0204205	4.63609	0.0475854	0.000434845	1.91282	0.0064936
6P♂	0.0329384	1.91818	25.6565	0.000914123	0.021084	4.16648	0.0497922	0.000367675	1.98122	0.0029558
6P♂	0.0327247	1.95584	23.9676	0.00023358	0.0191672	4.58531	0.0502384	0.000441102	1.85527	0.00470149
6P♀	0.0564812	1.56596	45.0134	0.000119739	0.0176173	1.79645	0.0328049	1.76516e-05	1.75926	0.0124634
6P♀	0.0570169	1.61176	44.3925	0.00016632	0.016999	1.70917	0.0341191	3.20884e-05	1.80719	0.0132747
6P♀	0.0549279	1.56476	45.9669	0.000118716	0.0173476	1.75122	0.0329156	3.47803e-05	1.75637	0.0142365
Sample	lmi-OBP1cΔΔCt	lmi-OBP2ΔΔCt	lmi-OBP3bΔΔCt	lmi-OBP4ΔΔCt	lmi-OBP5ΔΔCt	lmi-OBP6ΔΔCt	lmi-OBP9ΔΔCt	lmi-OBP10ΔΔCt	lmi-OBP15ΔΔCt	lmi-OBP16ΔΔCt
6P♂	0.72857	-0.319067	0.73321	-3.42918	-0.237627	-1.40397	-0.5161	-4.00906	-0.108593	1.0349
6P♂	0.76913	-0.279197	0.81443	-2.7786	-0.283757	-1.24989	-0.5815	-3.76699	-0.159283	2.17037
6P♂	0.77852	-0.307247	0.91267	-0.81013	-0.146247	-1.38808	-0.59437	-4.02967	-0.0645233	1.5008
6P♀	-0.00887	0.0134933	0.0034	0.1539	-0.0245967	-0.0362133	0.02051	0.613573	0.0121367	0.09429
6P♀	-0.02249	-0.0280967	0.02344	-0.32017	0.0269433	0.0356367	-0.03616	-0.248677	-0.0266433	0.00331
6P♀	0.03136	0.0146033	-0.02684	0.16627	-0.00234667	0.000576667	0.01565	-0.364897	0.0145067	-0.0976
Sample	lmi-OBP1c（2^-ΔΔCt)	lmi-OBP2（2^-ΔΔCt)	lmi-OBP3b（2^-ΔΔCt)	lmi-OBP4（2^-ΔΔCt)	lmi-OBP5（2^-ΔΔCt)	lmi-OBP6（2^-ΔΔCt)	lmi-OBP9（2^-ΔΔCt)	lmi-OBP10（2^-ΔΔCt)	lmi-OBP15（2^-ΔΔCt)	lmi-OBP16（2^-ΔΔCt)
6P♂	0.603502	1.24752	0.601564	10.7717	1.17905	2.64629	1.43008	16.1008	1.07818	0.48805
6P♂	0.586771	1.21352	0.568633	6.86186	1.21736	2.37824	1.4964	13.6137	1.11673	0.222154
6P♂	0.582965	1.23734	0.531201	1.75337	1.10669	2.61731	1.50981	16.3324	1.04574	0.353357
6P♀	1.00617	0.990691	0.997646	0.898817	1.0172	1.02542	0.985884	0.653576	0.991623	0.936733
6P♀	1.01571	1.01967	0.983884	1.24848	0.981498	0.975601	1.02538	1.18812	1.01864	0.997708
6P♀	0.978497	0.989929	1.01878	0.891144	1.00163	0.9996	0.989211	1.28779	0.989995	1.06999

## Sheet: q-PCR-of ORs
Sample	lmig-OR12 origin data of Ct	lmig-β-actin origin data of Ct	lmig-OR13 origin data of Ct	lmig-β-actin origin data of Ct	lmig-OR14 origin data of Ct	lmig-β-actin origin data of Ct	lmig-OR17 origin data of Ct	lmig-β-actin origin data of Ct	lmig-OR19 origin data of Ct	lmig-β-actin origin data of lmig-β-actin origin data of Ct	lmig-OR20 origin data of Ct	lmig-β-actin origin data of Ct	lmig-OR21 origin data of Ct	lmig-β-actin origin data of Ct	lmig-OR22 origin data of Ct因原始Ct值	lmig-β-actin origin data of Ct			Sample	lmig-OR15 origin data of Ct	lmig-β-actin origin data of Ct	lmig-OR16 origin data of Ct	lmig-β-actin origin data of Ct	lmig-OR18 origin data of Ct	lmig-β-actin origin data of Ct
Antennae from 5 instar locust			30.7008	21.9342	34.5177	21.166	30.3304	21.9342	32.7774	20.2825	32.4708	21.9342	30.9286	20.2825	30.8754	21.9342			Antennae from 5 instar locust	27.57	14.2	27.36	14.2	28.22	14.2
Antennae from 5 instar locust			30.518	21.9042	34.7354	21.1396	30.6965	21.9042	32.8478	20.2526	32.325	21.9042	30.799	20.2526	30.8461	21.9042			Antennae from 5 instar locust	27.86	13.83	27.92	13.83	28.42	13.83
Antennae from 5 instar locust			30.5599	21.8821	34.7455	21.0748	30.7306	21.8821	32.9236	20.2584	32.2915	21.8821	30.6716	20.2584	31.2819	21.8821			Antennae from 5 instar locust	27.65	14.21	27.16	14.21	28.24	14.21
				21.9068		21.1268		21.9068		20.2645		21.9068		20.2645		21.9068
Palps from 5 instar locust	31.7718	21.3835	31.8875	24.6082	34.7921	22.2008	31.6268	22.2008	36.9279	21.3835	34.8394	24.6082	36.2313	21.3835	34.2806	24.6082			Palps from 5 instar locust	28.49	14.02	32.73	14.02	26.91	14.02
Palps from 5 instar locust	31.0392	21.3732	31.7644	24.6559	34.2835	22.1533	31.388	22.1533	37.6309	21.3732	34.4443	24.6559	36.0176	21.3732	34.5859	24.6559			Palps from 5 instar locust	28.39	14.47	32	14.47	26.69	14.47
Palps from 5 instar locust	32.1203	21.2681	31.6156	24.6909		21.8251	31.5004	21.8251	36.2908	21.2681	34.8269	24.6909	37.691	21.2681	34.5786	24.6909			Palps from 5 instar locust	28.86	14.23	32.43	14.23	26.69	14.23
		21.3416		24.6517		22.0597		22.0597		21.3416		24.6517		21.3416		24.6517
Sample	lmig-OR12 mean data of Ct	lmig-β-actin mean data of Ct	lmig-OR13 mean data of Ct	lmig-β-actin mean data of Ct	lmig-OR14 mean data of Ct	lmig-β-actin mean data of Ct	lmig-OR17 mean data of Ct	lmig-β-actin mean data of Ct	lmig-OR19 mean data of Ct	lmig-β-actin mean data of lmig-β-actin origin data of Ct	lmig-OR20 mean data of Ct	lmig-β-actin mean data of Ct	lmig-OR21 mean data of Ct	lmig-β-actin mean data of Ct	lmig-OR22 mean data of Ct因原始Ct值	lmig-β-actin mean data of Ct			Sample	lmig-OR15 mean data of Ct	lmig-β-actin mean data of Ct	lmig-OR16 mean data of Ct	lmig-β-actin mean data of Ct	lmig-OR18 mean data of Ct	lmig-β-actin mean data of Ct
5A			30.7008	21.9068	34.5177	21.166	30.3304	21.9068	32.7774	20.2645	32.4708	21.9068	30.9286	20.2645	30.8754	21.9068			5A	27.57	14.0817	27.36	14.0817	28.22	14.0817
5A			30.518	21.9068	34.7354	21.1396	30.6965	21.9068	32.8478	20.2645	32.325	21.9068	30.799	20.2645	30.8461	21.9068			5A	27.86	14.0817	27.92	14.0817	28.42	14.0817
5A			30.5599	21.9068	34.7455	21.0748	30.7306	21.9068	32.9236	20.2645	32.2915	21.9068	30.6716	20.2645	31.2819	21.9068			5A	27.65	14.0817	27.16	14.0817	28.24	14.0817
5P	31.7718	21.3416	31.8875	24.6517	34.7921	22.2008	31.6268	22.0597	36.9279	21.3416	34.8394	24.6517	36.2313	21.3416	34.2806	24.6517			5P	28.49	14.2411	32.73	14.2411	26.91	14.2411
5P	31.0392	21.3416	31.7644	24.6517	34.2835	22.1533	31.388	22.0597	37.6309	21.3416	34.4443	24.6517	36.0176	21.3416	34.5859	24.6517			5P	28.39	14.2411	32	14.2411	26.69	14.2411
5P	32.1203	21.3416	31.6156	24.6517		21.8251	31.5004	22.0597	36.2908	21.3416	34.8269	24.6517	37.691	21.3416	34.5786	24.6517			5P	28.86	14.2411	32.43	14.2411	26.69	14.2411
																			Sample	lmi-OR15ΔCt		lmi-OR16ΔCt		lmi-OR18ΔCt
Sample	lmi-OR12ΔCt		lmi-OR13ΔCt		lmi-OR14ΔCt		lmi-OR17ΔCt		lmi-OR19ΔCt		lmi-OR20ΔCt		lmi-OR21ΔCt		lmi-OR22ΔCt				5A	13.4883		13.2783		14.1383
5A			8.79401		13.3518		8.42358		12.5129		#REF!		10.664		8.96856				5A	13.7783		13.8383		14.3383
5A			8.6112		13.5958		8.78967		12.5833		#REF!		10.5344		8.93925				5A	13.5683		13.0783		14.1583
5A			8.65309		13.6707		8.82382		12.659		#REF!		10.4071		9.37509					13.6117		13.3983		14.2117
			8.6861		13.5394		8.67903		12.5851		#REF!		10.5352		9.0943				5P	14.2489		18.4889		12.6689
5P	10.4301		7.23583		12.5914		9.56708		15.5863		#REF!		14.8897		9.62887				5P	14.1489		17.7589		12.4489
5P	9.69763		7.11267		12.1302		9.32832		16.2892		#REF!		14.676		9.93426				5P	14.6189		18.1889		12.4489
5P	10.7787		6.96388				9.44065		14.9492		#REF!		16.3494		9.92692
	10.3022		7.10413		12.3608														Sample	lmi-OR15ΔΔCt		lmi-OR16ΔΔCt		lmi-OR18ΔΔCt
																			5A	-0.123333		-0.12		-0.0733333
Sample	lmi-OR12ΔΔCt		lmi-OR13ΔΔCt		lmi-OR14ΔΔCt		lmi-OR17ΔΔCt		lmi-OR19ΔΔCt		lmi-OR20ΔΔCt		lmi-OR21ΔΔCt		lmi-OR22ΔΔCt				5A	0.166667		0.44		0.126667
5A			0.10791		-0.187657		-0.255443		-0.0721767		#REF!		0.128847		-0.12574				5A	-0.0433333		-0.32		-0.0533333
5A			-0.0749		0.0563533		0.110647		-0.00179667		#REF!		-0.000753333		-0.15505
5A			-0.03301		0.131303		0.144797		0.0739733		#REF!		-0.128093		0.28079				5P	0.637213		5.09055		-1.54279
																			5P	0.537213		4.36055		-1.76279
5P	0.127977		-1.45027		-0.948077		0.88805		3.0012		#REF!		4.35454		0.53457				5P	1.00721		4.79055		-1.76279
5P	-0.604523		-1.57343		-1.40921		0.64929		3.70418		#REF!		4.14077		0.83996
5P	0.476547		-1.72222				0.76162		2.36416		#REF!		5.81419		0.83262				Sample	lmi-OR15(2-ΔΔCt)		lmi-OR16(2-ΔΔCt)		lmi-OR18(2-ΔΔCt)
																			5A	1.08925		1.08673		1.05214
Sample	lmi-OR12(2-ΔΔCt)		lmi-OR13(2-ΔΔCt)		lmi-OR14(2-ΔΔCt)		lmi-OR17(2-ΔΔCt)		lmi-OR19(2-ΔΔCt)		lmi-OR20(2-ΔΔCt)		lmi-OR21(2-ΔΔCt)		lmi-OR22(2-ΔΔCt)				5A	0.890899		0.737135		0.915945
5A			0.927931		1.13891		1.1937		1.0513		#REF!		0.914562		1.09107				5A	1.03049		1.24833		1.03766
5A			1.05329		0.961692		0.926173		1.00125		#REF!		1.00052		1.11346
5A			1.02314		0.913006		0.904507		0.950018		#REF!		1.09285		0.82314				5P	0.642954		0.029349		2.91357
																			5P	0.689101		0.0486794		3.39353
5P	0.915114		2.73259		1.9293		0.540344		0.124896		#REF!		0.0488825		0.690364				5P	0.497507		0.0361328		3.39353
5P	1.52048		2.97611		2.65591		0.637594		0.0767237		#REF!		0.0566898		0.558659
5P	0.718696		3.29944				0.589834		0.19423		#REF!		0.0177728		0.561509
