# Supplementary material for: Expressions of Olfactory Proteins in Locust Olfactory Organs and a Palp Odorant Receptor Involved in Plant Aldehydes Detection
Source: Front Physiol. 2018 Jun 4;9:663. doi: 10.3389/fphys.2018.00663 (PMC5994405; doi:10.3389/fphys.2018.00663)
Supplement: Supplementary file 9 [file Presentation_1.ZIP]

Archive with 18 entries (17 files):
- ╠⌠╤í/
- ╠⌠╤í/OBP1-first group.tif
- ╠⌠╤í/OBP10-second group.tif
- ╠⌠╤í/OBP11-second group.tif
- ╠⌠╤í/OBP12-second group.tif
- ╠⌠╤í/OBP13-second group.tif
- ╠⌠╤í/OBP14-first group.tif
- ╠⌠╤í/OBP15-second group.tif
- ╠⌠╤í/OBP16-second group.tif
- ╠⌠╤í/OBP2..tif
- ╠⌠╤í/OBP3-first group.tif
- ╠⌠╤í/OBP4-second group.tif
- ╠⌠╤í/OBP5-first group.tif
- ╠⌠╤í/OBP6-second group.tif
- ╠⌠╤í/OBP7-first group.tif
- ╠⌠╤í/OBP8-first group.tif
- ╠⌠╤í/OBP9-first group.tif
- ╠⌠╤í/Thumbs.db
